# Supplementary material for: Exploration of Diazaspiro Cores as Piperazine Bioisosteres in the Development of σ2 Receptor Ligands
Source: Int J Mol Sci. 2022 Jul 27;23(15):8259. doi: 10.3390/ijms23158259 (PMC9332756; doi:10.3390/ijms23158259)
Supplement: Supplementary file 1 [file ijms-23-08259-s001.zip]

Archive with 1 entries (1 files):
- ijms-1813486-supplementary.pdf
